# Supplementary material for: Retrofit-induced changes in the radiated noise and monopole source levels of container ships
Source: PLoS One. 2023 Mar 16;18(3):e0282677. doi: 10.1371/journal.pone.0282677 (PMC10019734; doi:10.1371/journal.pone.0282677)
Supplement: S1 Data — (CSV) [file pone.0282677.s002.csv]

MMSI	STW	CPA	SourceDepth	Retrofit	SNRlo	SNRmid	SNRhi	SNRveryhi	BB_SLLMlo	BB_SLLMmid	BB_SLLMhi	BB_SLLMveryhi	BB_SLSSlo	BB_SLSSmid	BB_SLSShi	BB_SLSSveryhi	SLLM0008	SLLM0009	SLLM0010	SLLM0011	SLLM0012	SLLM0013	SLLM0014	SLLM0015	SLLM0016	SLLM0017	SLLM0018	SLLM0019	SLLM0020	SLLM0021	SLLM0022	SLLM0023	SLLM0024	SLLM0025	SLLM0026	SLLM0027	SLLM0028	SLLM0029	SLLM0030	SLLM0031	SLLM0032	SLLM0033	SLLM0034	SLLM0035	SLLM0036	SLLM0037	SLLM0038	SLLM0039	SLLM0040
220379000	9.657447555	3282.311959	3.25	0	31.07490504	26.6654889	23.07074457	20.99298644	201.48019	192.4178269	179.3209795	180.5011889	181.9963045	180.9406111	179.3055363	180.5011889	192.6148795	191.6055401	186.7735726	187.0249123	187.3462222	187.2746885	188.5215059	187.4534816	193.8647337	187.1494464	185.7418878	184.3295415	180.7146085	180.5674472	183.1622525	184.5208708	190.0119587	180.2820361	178.9215045	180.3243125	181.4732401	179.171506	186.7141703	191.2886278	185.5492314	182.7621509	184.7538841	183.1705487	178.7184604	184.2895858	185.7242798	185.0172328	180.9765051
220379000	10.59875895	3391.033131	3.15	0	36.55122093	32.1698786	30.87427561	30.15318105	207.7098246	198.648553	187.5139647	181.3296136	186.7403998	186.6469822	187.4876079	181.3296136	198.0476427	200.6959269	194.4530481	192.9924141	190.1557569	196.3931432	190.6743395	191.4300312	191.728324	200.7489257	196.4194193	192.6585985	187.0463094	186.7476752	185.3466128	187.040379	193.2959122	192.0084541	192.8970178	195.9561814	189.4967331	186.5185007	183.8223525	190.0598939	187.3917577	186.8852387	194.2760269	189.3340041	184.7676562	185.066152	184.9385455	188.9089769	184.9457485
220397000	7.513781911	4308.804018	4.5	0	25.1962302	21.61085606	18.38399293	20.46727312	199.3051029	188.0722806	177.2460025	173.8823169	177.6233772	178.3224588	177.2361235	173.8823169	188.1046687	189.6898821	191.2232152	182.3845777	182.9167581	194.9101881	186.4958973	180.2309441	182.9246344	183.3546103	187.7287995	181.2799062	178.0566485	172.9008686	181.2289654	179.8342086	177.0744827	178.6003213	178.4439218	177.2760782	182.20058	172.8810592	179.2558584	176.8644513	179.5213906	180.1496959	177.3666012	179.0209301	179.0976503	176.7474924	177.5098856	180.4401869	177.4795139
220598000	6.05007806	3466.644225	2.35	0	23.1877406	21.44981023	15.36476873	11.96256545	199.2047665	188.9726797	173.2371233	163.3309076	173.5691276	176.1180748	172.1699187	163.3309076	187.659364	188.0161975	188.3156146	196.6017721	180.5895377	178.7039295	178.0010028	180.0181714	176.8700533	176.0978745	186.1868241	178.7523471	179.994869	181.7769834	179.8304633	178.4138244	179.2885743	184.6028539	182.6494565	179.6981001	174.9228276	176.1757674	173.5230149	176.4659365	177.2947395	175.5534322	174.4912116	184.2238014	179.7186103	173.5897808	173.5552807	173.0976023	178.1886426
220597000	5.934951567	3789.267041	2.53	0	20.86655963	20.20816223	16.63596232	13.05137595	196.7388846	188.2573489	175.0550751	165.190639	172.0190317	175.6489114	174.2125535	165.190639	187.9675626	184.621691	183.228015	192.7660794	177.6900583	180.535625	177.1504542	177.3428646	182.2232189	178.6022408	181.6164814	182.6196945	178.9026638	184.3805808	172.8306362	176.5986222	181.2815232	185.3139238	178.5210813	177.0347734	176.0107084	173.379976	173.836422	182.7975831	175.0204982	173.4950177	179.7048483	178.6266942	170.8690211	174.3565327	175.1513998	174.1935493	171.6576309
220379000	5.448243471	3892.125742	2.39	0	20.49274298	17.24574701	15.96878593	17.39218761	200.650914	186.130789	174.6516333	169.7636815	171.8774654	172.9188324	173.7772949	169.7636815	191.4224247	192.5970404	198.8210821	184.2573122	181.9256787	190.8528197	178.8142251	177.7304643	179.9613107	178.0016543	179.4208174	176.5106805	179.252549	179.4092585	175.6629934	173.9816208	178.720221	177.2350358	174.2812565	178.6084944	175.5674454	174.7072338	173.4519631	177.0119703	183.9088003	172.6003621	175.8187047	173.8279181	172.5835605	169.9447686	172.7489728	171.6572798	174.0508001
220595000	5.933794584	3958.407005	3.74	0	21.74350375	19.49109659	14.77706849	9.269393299	193.3454113	187.2386711	173.9991707	164.7625218	173.5043855	176.5429192	173.9463194	164.7625218	186.0302969	186.122455	181.7909627	181.3226535	175.6038278	179.102382	178.0155213	173.7118064	173.1494106	173.1826496	173.3374642	172.5926697	177.4017867	183.9808274	171.4161651	173.2878285	177.7433021	184.658476	182.9149696	175.2940288	174.0972353	175.3051542	175.3182819	175.2845788	171.0327158	172.4282576	175.4670192	174.968586	179.1307551	176.6926398	174.7005663	175.6144482	174.7489115
220397000	5.789540007	3937.309633	3.55	0	18.52943793	17.92182856	16.21671284	14.21432481	191.5219952	183.5266246	175.4197803	169.662618	170.2444877	174.9284157	175.3408804	169.662618	183.5510705	182.109067	181.1366749	181.42711	176.8940413	179.6534904	178.1503484	173.2348548	172.5493187	170.0111953	170.3796971	168.8188746	174.2673811	184.9719561	171.7151388	172.3749756	174.0337294	180.8923475	178.3711783	173.8822869	173.5192122	171.1437209	168.8828953	170.147365	170.5217584	172.9571954	170.2507128	170.4590524	173.8691481	169.2343591	167.3997758	171.3111781	169.8562746
220414000	6.070960548	4143.543173	3.15	0	17.27116025	17.14747858	12.81596815	7.689830166	194.533264	186.6890636	172.6828442	163.5789712	169.4279157	174.5951772	172.3816125	163.5789712	184.5255896	182.2794009	184.4446441	184.0096507	175.9208318	191.8005694	173.1012653	172.8137412	173.8632268	173.3200543	177.3903357	172.5293122	181.8854323	172.8834791	171.693779	169.9259946	175.9257917	177.6540276	174.1398573	169.9299869	166.668722	169.4745175	176.4726086	170.3379967	169.6526126	174.8032025	170.0344239	165.2649544	166.3507947	170.8852107	173.2201505	167.5987654	170.7411938
220593000	8.19637975	3575.609757	3.65	0	31.18951009	25.90254413	20.97784653	18.31740905	204.6352383	196.9859381	181.2313875	174.6888208	183.8031263	183.8132522	181.0071797	174.6888208	196.074697	199.5646946	197.7687622	187.3252479	186.9357352	189.2307064	188.0434876	184.4626362	187.6312972	190.4600876	186.843788	184.1091384	184.7759072	184.0483257	183.659262	184.9979871	188.116984	186.3649518	189.8527423	191.640077	188.7509449	184.727222	183.5283274	188.4228723	188.6697373	187.1039015	183.6865818	185.5599656	186.2162236	183.7573598	185.9558822	191.7114696	193.4225277
220379000	9.701217374	4106.750237	3.45	0	29.6076656	24.09209054	21.50377106	20.20658894	202.7851422	193.6906916	181.0757999	176.0198201	181.6872979	181.463288	180.9929104	176.0198201	200.0839493	192.0334644	191.2672479	192.0207277	195.2189273	189.0046522	186.1842566	189.9082482	185.3303678	182.6098679	184.3042579	184.0207546	186.4510378	186.0566222	187.593821	186.2712358	181.8185271	185.601117	189.6922967	182.474448	183.0488814	185.1307829	182.8494616	183.8172886	186.9264937	189.2516872	184.3776477	182.0902729	186.5659509	189.1037545	186.3578965	180.6219905	186.8652538
220597000	8.686141937	4296.406353	2.35	0	35.1903168	25.49827696	17.19918273	16.01604819	209.5102624	200.5097536	178.983667	172.2211387	187.6615235	183.2619747	177.0797882	172.2211387	195.8716746	195.6526004	195.6680723	198.3628756	193.5580067	187.5924448	188.1964576	185.4656873	184.8682195	186.3525954	188.1457515	185.3082211	184.3157003	191.3588646	188.69927	189.4217029	185.511879	187.3247997	190.9215344	195.3027213	197.0889465	187.8576892	191.8912402	189.59652	191.2584925	190.5379302	195.7287253	194.4746821	194.2928532	200.0149213	202.2170758	200.8547325	193.7437692
220598000	5.493558927	3821.399781	3.25	0	23.26772672	16.6140299	15.58364618	14.17014163	196.1316421	183.823944	174.5706554	169.3588334	174.723228	173.3613573	174.448165	169.3588334	185.2012968	187.0748544	184.3212029	183.7747262	177.2322363	180.5528326	176.9523531	175.217711	176.2154054	177.3318522	176.1947197	178.7061199	191.7005528	180.8517576	174.36297	175.5377704	185.523665	180.029344	178.893915	176.6273692	172.4886317	171.7173528	171.1288207	173.6331499	177.7826808	174.5414439	180.9240999	183.9058752	174.827569	172.341257	172.7657612	172.4713634	172.5339883
220413000	6.243941395	4001.013637	2.85	0	15.87626531	15.27896122	12.27915406	7.77306136	192.9970596	184.268407	171.994473	163.3601782	167.7298869	172.4240321	171.5423925	163.3601782	183.2720238	182.7727901	189.1768134	179.4762845	180.7178973	184.8998857	172.5170912	173.259604	173.3855911	174.1272473	169.9044754	175.0007444	173.6718505	173.5678083	171.2227293	169.9480515	171.9676217	175.9129297	177.8338912	172.2368851	174.5944294	177.1353307	170.3591678	170.7870861	169.0394395	174.6335851	171.2670184	168.446362	171.0604938	172.0278845	164.6043555	170.9371759	172.8740085
220596000	5.946042095	4336.072345	2.95	0	15.17155158	15.9517947	7.765999818	3.319177714	190.9357291	186.2075359	168.7584753	159.6038246	167.722845	173.7949254	167.7264963	159.6038246	183.4468823	183.272518	181.363498	178.2328366	177.9614103	175.9575374	172.8696779	172.8546784	174.7227578	169.8072952	180.2744557	170.9043029	169.2693718	171.4581788	177.1683062	177.4253813	176.7920429	176.0124083	179.7513292	179.6424163	171.9505705	169.7023896	171.9150453	178.2922756	168.2363134	168.8725414	170.4725132	172.9072584	170.8441203	170.7342841	172.4461919	172.324784	169.8697276
220415000	6.206000119	4321.77985	2.65	0	17.42132317	15.44383209	9.705903151	6.866006008	195.3210728	186.962066	171.1000776	163.1211722	169.9435798	173.2579283	169.637262	163.1211722	190.6477954	187.8079505	185.4967911	185.2023832	180.2238242	188.8193492	180.1478905	175.9104556	176.7418384	175.8835233	179.9848698	174.6214741	177.8058262	181.3287269	175.5996589	174.6943692	177.8818864	181.9543074	177.6059271	176.1167635	183.4385039	173.8148239	179.9612797	179.6168012	170.5451009	170.6555806	173.0091678	173.6222848	172.1308036	170.9865188	174.0334415	175.9557442	171.9656673
220594000	6.380102883	4061.333095	2.55	0	17.84315418	16.56807001	12.293509	8.609904246	194.5276652	187.359886	172.6925728	164.3490959	169.8494462	173.8634282	171.7069723	164.3490959	187.3096701	184.3887608	186.052188	185.0179874	176.1947837	186.3377483	175.2726104	175.1113065	174.0951806	178.2873044	175.1442836	174.6675877	184.742272	176.8828184	171.0146788	173.1276516	180.2840969	181.9909538	182.8338229	176.8842634	174.9933695	174.5569937	174.7959026	170.5851057	172.2116397	174.8837242	178.7585729	173.0210177	175.9621678	175.2654561	174.2996041	172.9201637	173.8699498
220595000	6.880787841	4043.528705	2.32	0	18.22356975	15.16294805	12.19259776	6.19211447	194.9852097	186.866676	173.342987	161.8703897	170.1690604	172.3996538	171.5466438	161.8703897	185.0482628	187.2324969	184.5082037	183.6512616	179.641094	179.559402	182.8423316	177.6432505	183.1142275	182.7744325	178.7484655	176.3941019	174.8717631	179.9418907	183.9550789	173.2750894	176.3130765	180.6221264	183.2028979	178.0094846	177.4935783	173.0303773	171.3389633	174.0144571	178.4052696	174.0216593	177.498947	173.8320603	176.2311675	180.8429608	173.8688861	175.8094372	178.3973951
220596000	6.683301115	4331.671581	2.14	0	14.93480098	16.7734837	10.98670781	7.515132717	195.5800799	189.8471659	173.3548963	162.7390003	169.6222989	173.7734268	170.9072881	162.7390003	191.8815927	185.454406	185.3845707	187.1515763	177.6931468	184.4751969	172.9207608	173.0980455	179.2371384	182.2553613	183.1248723	173.2494386	177.871871	174.2562557	172.7010248	177.2591556	179.4922222	180.4248723	187.1311486	182.3060442	178.0541195	172.3017402	177.8974028	177.6689244	172.1014445	174.0125118	177.9841482	176.4548954	173.8848737	180.2492808	180.975239	174.0285965	172.4461059
220379000	5.709857	4398.339814	2.35	0	12.22414934	17.12269009	9.435296791	6.299491863	193.8730782	189.0870454	171.3559389	161.6585857	167.0465755	174.2577486	169.4913022	161.6585857	181.7483741	182.7610325	187.7202132	177.4107867	187.7548228	181.7226281	174.1779259	174.2019411	177.5859741	174.4669524	174.3376436	177.5511647	171.0140598	173.2597355	176.0069006	176.2884453	171.6274486	174.7027555	172.7096244	179.6533807	183.5808035	172.2926074	171.9058578	178.1107281	172.4501653	168.3565126	172.3474076	168.2400198	166.8223279	170.1236661	175.4016168	173.683286	169.6957515
220597000	7.016463378	4123.557218	2.35	0	19.79525732	18.7506738	8.818807607	6.328543815	200.4252219	191.42754	170.3947879	161.125113	174.0554889	175.3240266	168.3126703	161.125113	188.7779878	200.3331989	191.0951633	182.4901951	188.7954102	177.9728442	180.7622925	180.6861909	178.1596104	182.4089715	177.3526694	173.5264702	172.9186891	179.0866203	179.9050854	181.3295887	176.3473084	183.2502922	181.431174	175.7490429	183.9153072	183.6231118	173.3250209	175.7618746	175.3783436	177.7483508	176.0628727	180.8905064	187.0489482	184.37038	178.1960546	179.5331336	182.3873725
220598000	6.5848832	4081.243915	3.25	0	21.71242432	17.46537089	9.787028625	7.91636427	195.8837326	186.590118	169.6320793	162.6238013	175.8832259	173.9484603	169.1915018	162.6238013	183.7697369	183.3518507	180.8706916	181.8670022	176.8303817	181.3685131	177.9637494	174.6964906	174.9749346	174.2030348	175.2169718	173.3901172	176.9127001	187.3738189	179.2061908	179.7431405	176.8250054	184.516454	176.8432519	176.1647005	180.6340181	183.6053963	182.2072915	183.7473696	182.8404901	180.3024482	178.6925118	181.7568436	182.6929597	181.4743846	180.5244701	180.689463	177.2489465
220595000	6.3276612	4181.636495	2.48	0	17.75965121	16.95986403	11.45067986	14.35399312	197.1919986	188.77755	172.1562297	169.2728534	172.1414914	173.6546998	171.0663676	169.2728534	190.3331884	186.0884953	189.9682774	185.3334151	180.6084694	188.1012338	186.6748845	179.9804737	176.4532408	179.0067826	182.0588707	177.4709057	173.6994919	185.464107	176.510751	173.4462585	173.633728	183.6844386	184.2785824	185.1040942	175.1564297	176.5720901	173.5637133	177.6282805	176.2661576	176.6019868	174.1278503	174.6053244	178.3959861	178.6222212	178.8583278	174.5279267	180.5183718
220413000	5.929189625	4754.144579	2.5	0	12.89056081	15.84712478	13.57501419	9.058926317	195.8508482	187.8432695	178.0471616	165.090532	168.3858202	173.6548202	174.3030978	165.090532	188.6845012	185.0138137	189.7564094	187.5450232	182.8501115	187.3248842	180.116227	176.5008251	178.1272342	174.6388937	173.8813934	179.4169221	180.0116058	174.4765074	172.3034454	178.201883	183.8744175	180.0000504	175.5486407	176.3060865	177.1414089	181.7696765	174.9455141	174.9484855	172.6504277	175.4333426	172.3546467	170.0417673	175.1498862	172.8805518	170.6209306	168.1757083	173.7956683
220397000	6.947667448	4915.757348	2.95	0	14.77043004	14.48377375	10.45187485	10.96209888	196.1358495	185.836202	172.7368008	167.2842801	170.5563989	172.5822439	171.4711403	167.2842801	185.0960915	188.4997629	183.4144883	180.860952	179.3188704	180.6460043	191.7147921	182.4378674	178.1371653	181.4878222	176.9607408	179.7784892	178.8723334	176.7615865	175.101058	175.6012128	179.7029671	181.3898607	178.7396071	175.8170803	181.8940354	177.8553147	177.2970345	175.5464074	174.4613068	180.9280586	177.2666364	176.1957872	173.8552521	175.0394758	173.9597381	170.824161	169.2088289
220414000	6.08999514	3973.824234	2.85	0	31.04740653	35.34633675	25.29870841	25.10014443	209.5541566	204.0390959	185.3260752	179.5754347	184.9860947	191.5974487	184.4706801	179.5754347	199.0973509	197.1546903	204.6400695	194.4561452	192.7880867	193.4554617	194.8379853	195.3056454	199.5464689	192.8964659	193.0311507	195.0835237	193.5510192	196.9100014	196.3024602	195.8626746	195.5060178	192.8665449	190.7139865	186.6925054	189.4136912	186.3789201	183.6631714	182.790981	183.6645104	184.9650808	183.0852985	188.9020371	185.6099707	185.5916111	188.8824057	188.6982296	187.5730621
220593000	8.732687711	4459.44932	2.75	0	28.37672249	27.17439496	12.82288644	14.17086732	206.1417116	200.3417848	174.2977893	169.6476781	183.3176776	184.4268273	172.9964442	169.6476781	196.7712211	195.5205514	192.7809686	193.6046582	196.3145859	195.296396	186.9457164	184.275774	185.1094884	185.8966597	189.6762585	184.9035624	185.0818211	187.1648087	193.6238552	194.1137006	186.640581	185.9543686	183.9596989	190.0152322	194.8652209	188.5694068	186.9287909	189.1291506	187.5252409	188.4053126	193.5933206	193.6685216	188.3068033	187.6825088	191.8058447	193.1339684	188.3989825
220598000	5.208201252	4554.700036	2.86	0	15.47316906	19.46446783	16.92718221	17.09787722	192.7358222	187.8418588	175.0816986	168.0738262	167.7290182	175.2595955	174.3459141	168.0738262	183.1771629	183.6858132	185.7965635	181.961493	177.5145859	177.1688515	178.1928933	175.3182687	184.0651442	173.9846803	180.1446036	175.6259813	171.7897744	171.6073716	176.0642492	179.0770895	176.1763318	173.6700101	172.5235435	178.3243948	172.4723939	174.3444714	171.0058665	179.2404941	174.5532537	169.2730498	169.0045618	173.2948166	173.5364266	170.0968553	169.0973612	172.0527456	173.7750683
220593000	6.331282184	3976.768324	1.95	0	17.20461472	16.79101223	13.9152439	9.276458603	198.6394376	190.1777111	174.081114	160.8993047	170.2554808	174.658898	172.3348906	160.8993047	192.4779427	187.9750892	195.1206646	189.6408069	181.0378849	179.844398	175.5682472	175.935001	180.8684683	175.1078601	174.9230265	179.5995448	187.9417578	177.6333636	175.4048041	178.5534057	182.0943846	184.7255819	183.458609	183.1619363	176.5917391	177.7978373	172.9882797	179.3526008	177.2396021	173.8477514	172.8103295	173.7027344	181.1235189	172.8557538	176.7023863	174.0599234	171.6410315
220415000	8.330039383	3984.476118	4.7	0	25.79113463	23.47257013	21.65623454	21.33939054	196.47914	188.4071565	180.9435506	174.3211005	178.4273045	180.6885081	180.9435506	174.3211005	188.087664	186.9918711	189.9263101	186.1657907	181.1858766	177.8100758	175.4560187	171.6009852	171.8661122	175.8019774	174.1698313	173.725811	178.9720459	182.7015614	176.3699035	173.3478958	180.0445212	187.0485336	185.818713	180.7803218	175.2039254	176.6053286	178.5436982	178.7040403	176.3907608	177.5007907	177.4455837	177.0357708	181.9121151	180.8815361	175.7641964	181.8414254	179.1821772
220594000	5.380552273	4588.874763	3.35	0	19.71091135	16.51731458	10.7020787	13.79399498	195.5461768	186.537501	171.3438718	168.5716812	173.3143943	173.8667826	170.8235997	168.5716812	188.4826803	181.835142	183.6744859	183.497456	173.6821508	178.0131143	172.9953654	174.6106907	178.336219	173.2752894	175.4398223	176.8299503	185.7852081	174.331961	175.0135831	182.2182624	190.4287659	183.7502538	180.4222281	182.0064694	178.8330803	180.1171029	176.291973	175.3585535	179.3599512	175.0511119	175.8296425	173.3070448	172.9641458	171.9422115	170.3480519	169.0737832	173.1726154
220598000	6.683577732	4259.872288	3.69	0	19.92632564	17.88740611	7.363775771	5.004333279	192.9359447	186.2576474	167.0672269	159.1374299	172.8853101	174.5937863	166.8406359	159.1374299	185.719476	183.293214	180.5846834	182.0139652	173.9663469	175.6314797	176.1837269	175.048511	173.799294	177.192302	181.5988002	178.5029585	177.4454021	178.8469905	179.7086515	179.7204557	179.6203327	176.2040321	176.6515061	176.3452916	176.2894102	177.0684305	175.2743639	173.0124702	171.9800212	172.8666638	171.8970952	175.6694116	179.7209855	179.0475953	175.4412008	178.7995536	178.7208261
220379000	8.845288428	4090.106008	3.75	0	31.91146192	26.92602358	15.75756925	11.15165024	205.9173724	198.2113924	176.5040783	166.1640165	185.7629432	184.507273	176.1051263	166.1640165	198.6698769	193.916407	193.6519067	192.9579482	192.3944031	189.2850783	186.0181725	190.0096573	188.3424985	186.0339393	187.0711177	184.4797276	188.4345447	188.0911618	191.6894401	194.3621474	189.2477875	190.4980323	190.5674619	190.0371909	188.5007205	189.5400357	194.3262916	191.1633095	187.8898598	190.9054903	193.1122937	193.1909726	189.572353	194.619384	189.8485366	186.2245199	188.2687843
220593000	8.863475429	4573.024398	4.06	0	30.08882633	24.41757409	12.17337288	14.49621611	202.5776659	195.2252013	172.4017147	169.2435654	183.6626484	181.7368808	172.2645601	169.2435654	194.7238071	192.7266941	188.4287526	189.4885549	188.9581403	183.7544122	184.4147761	192.3110898	184.5075208	179.4872408	180.2546248	184.7949506	184.862986	186.3287263	184.7612716	184.1246107	182.9651539	180.2454453	182.839133	183.3211978	187.0269396	188.4770863	190.5342781	185.130686	183.3834311	185.2494859	187.2853382	189.8635285	193.2830081	189.665213	189.7802418	188.3241919	183.3858407
220413000	5.977270176	4342.492078	4.15	0	14.34027449	15.83344562	9.521291685	12.10435095	190.6044323	182.5757241	167.7547926	165.8332682	167.9508308	173.3458561	167.6923897	165.8332682	181.6371728	179.6943192	183.7579943	181.4476176	172.4372693	185.7717327	170.8934075	168.6637684	173.1309254	165.8518897	169.145357	170.8712476	178.1255101	168.9184096	169.7225784	170.4995595	174.0150518	172.8662506	168.5145617	170.0234827	168.4060455	171.4206367	169.7149465	169.563882	166.0737117	166.5086069	169.1081511	172.0302289	170.008654	165.9056045	167.3358149	171.4282141	166.6601405
220415000	5.869506083	4066.759105	3.75	0	17.2498927	16.71058912	11.82278759	12.16021654	191.661394	182.9680888	169.642934	165.3214122	170.2926388	173.655357	169.4260961	165.3214122	185.924356	182.4964406	177.0754481	186.9616977	171.0860373	174.8003507	171.7500306	170.9445172	172.4618869	172.3485745	168.5408244	169.7181509	172.6498753	184.6806121	172.0402468	168.1214437	169.2183888	180.2333544	174.9784783	171.7370704	170.9020291	170.7871924	169.0809659	171.7648412	166.3959118	170.4032593	173.5266917	169.9518321	178.151086	173.6517978	170.434146	167.8007232	169.4381436
220397000	6.871879427	3711.742171	5.9	0	21.56061879	19.44216894	17.30545259	15.25994006	190.065853	181.5193912	174.1131368	167.6256448	173.807635	175.5917108	174.1131368	167.6256448	180.1152282	184.330257	180.5663355	177.2966249	180.2634349	180.4746346	169.4049179	174.9008877	172.6600835	170.6993512	166.5324881	171.4557527	170.3232927	171.1173225	167.8371268	174.3676061	171.0502396	171.9919891	173.1310227	174.4733533	174.9899331	176.0055892	170.7772687	175.8049506	171.8193596	173.8917408	175.9285509	172.6500359	169.3943541	168.4496776	172.0197626	170.8276602	167.6709745
220594000	6.014751282	4122.523467	2.6	0	22.52826867	19.83890275	16.18354725	12.76396392	196.700258	191.2295613	175.2174748	165.9403516	173.6348442	176.6616098	173.9340157	165.9403516	191.4426917	186.4422858	185.4930313	183.5129842	180.098203	183.5881758	185.3943784	177.9079394	179.0993653	177.0749705	178.052495	179.2207117	176.2028867	174.705654	174.9609944	177.0014326	181.7625675	183.1280336	175.9118894	179.2305801	179.8230295	179.0359428	183.101479	182.8134346	178.6631361	181.6797263	184.0865183	185.8030947	183.621575	184.658754	179.8610824	177.0258623	179.2167732
220379000	4.536682509	4398.65169	4.05	0	11.63422634	9.614571315	8.683529833	9.971313741	185.9036253	176.6184396	166.2436941	162.878192	162.4848438	166.1794789	166.1773337	162.878192	186.8450989	181.620625	178.770678	173.4034145	172.5031916	179.8843225	170.8029385	169.4577615	170.787549	165.1582957	166.6563062	164.4759	166.1842676	164.4830191	166.1496538	166.0572789	162.4838109	167.1798632	164.7681001	162.544112	162.4481354	159.6309484	162.1403063	168.0288225	159.6925295	162.7473304	161.3796957	162.3988625	159.3184911	159.173719	168.4639743	168.6344064	160.0510086
220593000	5.144555526	4542.89475	3.95	0	16.47230005	13.74706038	8.792033261	10.03724237	188.0878298	181.331556	166.733556	163.2253334	167.6031839	170.5915632	166.5666181	163.2253334	182.3395544	180.5054593	178.821759	174.4280809	173.2750392	171.3587062	171.1948063	170.638891	173.7828198	170.4461694	173.3980808	172.9112149	170.816633	173.3572378	173.0681889	175.9403993	172.7184829	171.638151	171.8263168	172.3350083	166.5803744	167.6879486	172.2638497	173.4031591	174.1635104	164.3103051	166.8300196	168.449904	177.8346731	169.7177839	170.0647389	168.6117128	168.6284
220415000	5.562368689	4006.784677	2.65	0	14.67464323	14.7006001	14.70608679	14.43552986	191.1341645	183.1644237	171.9039215	166.5308481	164.7142416	170.4543945	171.3890774	166.5308481	184.6541924	184.0521	187.3596018	181.6630625	176.8722589	177.0875196	172.9400244	173.096597	171.4299502	170.0032473	169.3333616	171.7815557	178.4712615	170.9459328	167.3228032	166.9808716	170.0087156	177.3838394	170.0564304	170.6547431	169.7903986	176.6059212	168.8984252	167.3198488	166.8622865	167.6474619	163.5820102	166.3068069	167.9521563	165.5306323	165.9693447	169.1137086	165.2260105
220598000	5.9675504	4188.79647	3.5	0	22.79343745	21.14934993	17.75890633	15.36724015	195.7777988	188.4009984	175.0722727	167.8488473	173.2202734	177.2898133	174.828679	167.8488473	188.0755954	194.3524736	182.7019	180.0592138	188.507414	175.372482	175.408415	176.6843559	176.2490306	177.1369746	174.6131276	171.5412562	176.6814334	172.5369956	170.8509596	174.6598565	176.5770933	178.880443	177.4746092	178.5547536	180.2812666	175.7683519	176.7018702	177.0160468	179.5888513	182.2590495	176.2876825	174.8081967	175.5963086	177.6810781	175.2890978	174.162626	177.3391975
220414000	6.113485814	4064.547354	3.95	0	17.71540569	15.84302077	14.06413561	10.78757046	188.2116961	182.1094619	171.5857983	163.6184744	168.4920958	172.3536743	171.4862515	163.6184744	183.1452902	181.0047782	176.9572739	179.2849993	172.0858586	172.073782	170.004034	170.7899937	169.063493	169.4454498	169.639716	168.2481277	166.311342	175.7291628	168.3611667	167.0410137	167.6496438	178.1996176	173.6263817	171.3414452	165.8692946	165.7986079	166.1120771	172.6303726	166.5816433	170.2960124	173.1383783	169.0986033	176.5516539	177.3278214	173.840326	167.9866364	169.6456432
220413000	4.382362289	4151.933156	3.65	0	12.06151518	22.39487073	10.94734791	12.39824067	185.2419821	183.9359412	168.061897	164.8058718	162.4130411	178.4586373	167.9422726	164.8058718	180.4896693	179.245381	178.6798163	172.5413439	170.6730357	177.4325395	168.4926926	172.4825901	166.8039093	165.9265816	170.7118001	169.4076148	165.5655634	164.4810475	171.0111743	162.3425653	161.8151741	167.5029779	163.3267121	163.2867902	164.4616861	169.1278064	164.1478551	165.2719689	161.8284872	163.3950495	168.788491	167.8007579	162.6609682	164.9496023	164.5190213	163.4122924	161.7666725
220597000	4.920986602	4247.743865	3.75	0	25.97324879	21.46037032	15.47399792	14.8768274	200.8559286	194.0472242	175.2791296	169.5735923	178.6492791	179.8103894	174.7830681	169.5735923	188.5108606	187.0770163	185.6893706	184.6827512	186.1531176	195.2891963	186.6960959	182.4909504	179.6146702	176.9072456	182.7430626	181.5879458	181.1319855	179.5767406	177.1899341	177.461184	180.1847359	183.2343836	184.7406803	181.584843	182.3348118	185.328404	187.707362	189.509368	191.3010421	186.3485871	183.207533	183.2122625	186.6248115	184.0138336	182.3009467	179.4245321	177.3488671
220598000	5.79377482	4540.11835	4.2	0	17.31989304	15.22595631	10.75668158	9.396521669	190.002507	182.2230623	168.611152	162.5781094	168.4452971	172.0647466	168.5250991	162.5781094	179.3241179	179.992404	184.2446198	179.5764771	172.8748715	172.2404051	170.0253489	170.5290624	167.7287056	168.0008057	170.4535137	175.051887	183.626704	169.5775335	168.4825585	175.1523815	175.2947658	171.7688354	168.9797409	168.6319373	168.2733884	168.2076853	164.5078609	172.0242735	172.9749201	167.0484594	168.9926293	170.6693986	172.1810398	167.7856016	165.9259939	170.7937357	172.215438
220596000	5.02877534	4314.546915	2.95	0	17.61924507	16.006996	11.288261	11.1935264	193.9256658	188.1626435	172.3916044	169.4276309	171.1414997	175.0758237	171.7312184	169.4276309	183.8088908	182.9700854	186.4387125	177.6157918	179.6911538	179.8624731	175.0761622	174.3723589	178.5637594	175.9260517	181.1424956	178.3912184	174.8312126	180.7643894	182.9744139	182.2333137	174.4298218	175.3434458	177.8324882	178.4414701	175.5694319	173.6843778	177.2896748	173.9661909	176.4224733	173.4964849	176.4528807	176.4025097	173.9757282	177.5507921	180.1561303	178.934066	174.7938031
220595000	5.812688872	3397.184967	4.33	0	19.42498709	16.86279074	12.50777316	7.693174953	190.074937	181.6533846	170.8811784	163.8551542	170.8769434	173.8601013	170.8811784	163.8551542	188.4169714	184.0382027	183.4436798	180.4346515	175.5216784	174.9607492	172.1550371	171.4280255	169.8023701	176.8506394	174.8407988	180.872411	176.0188586	170.131657	172.1368314	169.9766848	169.5169436	167.1627743	167.7873943	167.6840742	169.8459435	167.9130533	167.1896353	169.99701	168.5544904	171.673191	167.9175751	170.2881566	171.4098279	173.8577037	173.566961	167.8226575	169.0510854
220598000	6.606959131	3886.582179	2.3	0	21.95554888	18.29204233	9.958033728	6.550939439	200.4313603	190.8904515	171.1395625	163.8857256	174.5718588	176.4563774	169.4986587	163.8857256	197.0687981	193.2305117	193.2247603	193.3060475	190.7582967	186.7355226	183.6709495	183.3769089	182.4702033	182.7279545	177.9693103	182.0027876	180.9881061	180.4848343	184.904748	176.1789354	183.2262228	180.3015527	177.7177373	181.3841596	177.0027684	176.1896961	178.2737447	181.1117557	186.0646689	179.4549966	183.0895735	186.682938	180.9687946	180.9158538	179.944805	178.6157732	177.7891417
220593000	4.140145555	4340.629194	3.65	0	15.94707396	13.32034898	9.636282303	8.929031841	193.9359341	184.0937146	170.7681507	167.5386934	169.8391733	172.7486878	170.4486475	167.5386934	189.9619395	183.2453028	186.4566586	181.4416437	177.6297719	189.9692638	178.6397013	181.7549877	178.2977634	173.6996937	172.6654658	172.8470148	170.1515968	172.400558	171.8458922	170.3201733	170.435314	171.3853583	172.7007385	171.5791354	173.2151862	171.0138884	174.1299589	175.0257855	172.716683	173.4817086	173.4606351	169.8709872	171.5291107	170.6619602	170.6943474	174.8866444	174.9679496
220379000	5.925317807	4104.496174	3.25	1	13.43512359	13.90376248	9.890351539	8.95473829	191.9384937	183.6343214	170.2585898	166.7610149	166.5259862	172.5408872	169.9034098	166.7610149	188.7197037	185.7716773	186.8322078	181.6196962	180.9232003	184.3403555	175.2839453	175.2385566	172.7910443	172.7480672	171.907656	174.669623	171.6630962	171.2327645	170.1552756	169.2708082	169.590601	170.2075627	169.3514238	168.9296213	168.0854478	175.5864793	165.9824805	169.9498125	167.5844716	167.8382416	170.265603	166.5582679	169.9761302	170.9710206	166.5294248	164.2628535	165.8971502
220594000	5.887138544	3911.428115	3.8	0	17.36911366	14.25569112	6.865906899	7.683260331	189.2070299	183.6203907	166.5111049	165.0673398	170.0390173	172.472294	166.4583743	165.0673398	182.7969353	179.4485856	177.0262914	176.132891	174.7414115	177.7880349	170.7111136	170.2153353	168.9652749	174.2822841	172.1989881	172.2006725	177.8354637	169.0699189	172.3809099	173.741149	176.4982147	175.633073	175.243859	171.2053103	171.0830814	172.5053092	169.4292566	176.2398429	174.4532159	170.8652317	175.3031922	174.4070355	172.4062144	175.1883646	174.2049497	169.1323454	168.3328704
220415000	6.224867572	4755.484052	5.2	1	11.60913225	12.82636441	7.440349873	6.284992903	183.7296463	175.7652871	164.7835582	160.6132778	164.2407735	167.6257265	164.7834662	160.6132778	174.9404115	177.68235	169.783601	175.8855563	170.6363148	171.7550073	168.3254756	165.904183	165.0704936	159.3147172	163.3806647	168.6832991	170.708366	166.2357321	162.7736367	164.3437924	171.3521368	167.4196833	170.8163165	167.9099114	170.1892974	164.6948356	165.9078035	160.741152	166.9043809	166.9339331	163.6219112	161.9043304	162.6009879	167.4472054	167.8108771	163.7701297	159.7653656
220595000	6.128368023	4258.432848	4.43	0	18.70877407	15.83638795	10.10930328	9.403355644	188.3433792	180.4809356	166.500852	162.7743862	170.3828775	169.6776156	166.4949805	162.7743862	183.0478834	178.5304049	175.7404676	176.430182	173.4287465	177.7170739	168.1395689	169.6376509	165.1215203	166.2581383	169.3274067	166.3161958	172.943107	170.9701234	174.4406391	171.7772931	174.2910283	171.6015013	170.5285547	171.7245641	172.8858934	175.3802525	171.2401778	171.1845229	172.6794218	174.53699	172.9084371	171.8995016	176.9600688	173.6221329	170.5094284	174.3986727	174.291487
220594000	6.61395021	3949.90282	2.75	0	17.18334122	17.68540748	12.79535692	8.042126325	191.4252677	183.6988678	169.0075569	160.7604932	168.2050988	170.8741441	168.5284464	160.7604932	186.9681101	180.3385939	183.3352736	182.0393857	176.0751954	178.756206	170.9373356	171.7895495	169.9367529	174.7830698	175.4251925	173.7889498	183.0506938	174.5420474	172.9783342	170.5743266	176.4375471	176.9002645	173.4838058	173.7350414	175.7956361	176.6058373	171.8917272	171.700414	170.532962	172.5595473	173.7034605	176.7235492	175.3716503	173.3683312	171.6089049	171.9972007	170.9254447
220596000	6.936034775	4225.065775	3.75	0	22.794334	21.27794709	15.74535944	15.08352096	194.1852951	187.6817324	172.1898733	168.385981	174.3999335	175.0511282	172.0626441	168.385981	184.379435	184.981292	183.6741003	180.2764294	181.9789876	178.3073201	176.6099666	176.1685348	173.7722839	176.4435666	175.4304033	175.6294488	176.6217148	175.9111633	175.6501202	179.433901	176.7552834	180.9989643	184.4191378	178.2746949	178.6426684	178.0262235	177.666886	180.1575576	182.6003094	176.3635238	176.6384927	176.6373508	178.1698045	179.2249233	179.3928605	177.364766	174.6531099
220379000	9.277028359	3238.973215	4.6	1	31.96621769	28.2858385	21.55309514	18.4699784	202.4400609	193.9025707	180.8494028	176.0844412	182.8449945	183.4462111	180.8462623	176.0844412	195.2420007	191.8311661	191.7018427	191.3804907	191.5875659	185.7900171	185.9833662	184.1309977	183.5863177	183.462583	185.6067757	181.8494495	186.3492297	186.5289374	188.7653455	192.6108195	190.552643	190.1567258	189.7248084	187.0665259	184.3496912	182.7089562	188.3104068	188.763816	183.0901383	184.1230451	182.6940862	177.8277614	181.9415449	182.2801746	180.8464672	177.0642135	182.6063668
220397000	6.516048846	3150.521912	4.13	1	20.65696157	22.75106964	16.63754023	11.61960177	188.7065171	182.3721584	173.7019697	167.0048293	169.2928545	175.6858949	173.7019697	167.0048293	182.2239064	181.0733808	176.1684422	175.0671389	171.4310444	183.4392923	176.7122977	168.1205037	171.7104984	172.7552238	174.0095706	170.2146757	167.569769	168.8799744	169.1286318	170.765093	173.6797218	172.7506542	174.916931	175.3731674	168.6611798	168.9523928	170.5564157	169.3622781	173.7090905	171.1124664	167.2950106	165.6779711	167.5325806	167.2663623	165.4182324	166.1379271	167.2981389
220413000	6.264787065	3336.804815	3.45	1	22.44880667	22.39396941	16.87024058	11.32673144	193.1822429	185.4155705	175.1173743	167.74282	172.1043692	176.3707678	174.9724796	167.74282	189.5719408	186.4072366	184.593367	182.6455996	177.2941319	181.9953745	177.0723435	174.3655693	172.8949838	172.9663215	176.1535246	174.162121	171.1323382	173.5523269	174.8929728	173.3564669	177.1550941	179.8728288	182.4698655	176.2459701	174.9328607	178.7197721	176.545421	178.4135079	181.9961202	177.2065167	172.9131689	173.8717921	174.4266767	171.2243495	169.2053244	166.4728008	167.2432132
220597000	6.390293375	3096.902932	7.095	1	19.24417593	21.05621292	16.27668217	10.42347473	180.4288098	174.5305727	172.4010938	164.8614263	166.9381435	173.0414552	172.4010938	164.8614263	175.5870927	175.313651	170.6121028	169.9165913	162.0688507	164.0516852	164.2889509	162.4548245	163.5559653	165.2124347	169.6875883	163.4937837	160.2873298	167.1160006	162.055253	163.8243676	166.3743334	169.1928191	166.5865113	162.4076633	162.8144093	163.9490308	161.3343462	162.8713077	164.4836105	161.4250834	160.2359269	156.7010296	159.2565428	159.4366919	157.705966	155.5413729	157.0872097
220413000	6.07470433	3497.812374	6.595	1	18.54835514	18.33945244	16.2167448	10.73914655	182.7667089	174.6993891	173.3944945	166.2302998	167.2947133	171.3774466	173.3944945	166.2302998	177.7169032	175.598805	176.0342495	171.6724735	166.944621	172.6515982	165.0418948	165.6506646	164.7685767	164.445241	164.4126229	162.4420905	168.2063323	165.4589914	164.49131	166.4160132	167.4398084	169.956678	168.2261278	164.9607003	166.5047014	170.0309336	165.8989355	161.0167837	164.3166316	161.1349985	160.4250991	163.0195506	162.9618042	160.3013362	159.6887337	159.1335083	157.8162783
220598000	6.850529768	2887.186811	4.795	1	19.14189925	21.36907824	16.42081236	11.46255484	186.4737232	182.1178411	174.1973818	167.5594603	168.4806091	175.0204883	174.1973818	167.5594603	183.6576673	180.6638438	176.7539785	175.3446757	171.358935	172.2841369	169.1817359	170.1878205	168.7843909	168.1566791	169.8091898	166.3763164	170.1953682	175.154381	168.8561899	171.8121122	168.5984248	174.8831563	171.8035154	172.2589285	171.3119525	165.8987269	171.1766262	172.6703716	164.753838	169.0243245	165.2986328	163.9385589	164.8785785	168.1409362	164.4608704	162.5575816	167.5845795
220379000	10.79235574	2284.862505	4.845	1	38.48879237	35.63583363	25.26339171	22.36141905	205.5923301	199.3203094	183.5243195	178.9279643	188.3288158	189.7531563	183.5243195	178.9279643	192.1381881	196.7337542	190.0579512	192.2300349	193.8814518	189.4096728	185.7394168	183.5537386	185.6228426	189.2321954	187.6470613	185.4452748	184.4751488	188.6142434	193.5816023	195.6003627	193.7193891	192.5657059	189.0897291	190.4010883	196.5908489	189.1157406	187.7630159	189.6538925	186.5529331	191.8407199	184.5979389	181.8577955	180.5512717	182.6474029	187.5094756	185.9117826	191.2087306
220596000	4.750175861	3576.909256	4.845	1	18.87626023	17.15646046	11.33989271	12.21550324	185.6858669	178.2613987	168.2781992	163.9914019	166.9740907	171.0947396	168.2781992	163.9914019	173.9993846	177.379886	171.3449002	181.3072098	168.8740974	165.6183814	167.514338	168.9147795	167.7968287	173.1020505	171.8921084	171.3895851	167.5301137	171.9071061	165.728416	172.0485759	167.5992844	168.005533	166.7383156	167.8032238	166.3861376	164.2236367	166.3490026	165.6214614	165.2158965	171.3779758	165.7049528	164.2976406	163.003071	165.6561277	161.0247353	160.3844925	162.3853232
220397000	7.40564397	4050.219213	4.895	1	25.94558245	26.8780218	13.58028733	10.33905371	197.1579526	189.9339059	171.5946941	163.1898979	175.1187972	181.8920039	171.5946941	163.1898979	180.5414475	181.0794186	195.878964	179.9533614	175.5213953	184.4508811	171.8865037	168.614982	172.1351636	172.4474453	178.2828303	169.5982072	170.6119109	168.9719801	179.2688215	169.2288043	172.2309355	176.8152134	178.6453427	178.5092451	175.4844099	174.7280859	178.6533722	177.7652535	174.7468845	176.5671147	174.1664891	168.7651617	170.4791452	176.4562663	170.6080896	167.8838476	169.2398196
220593000	4.421888154	4313.320239	5.345	1	15.1498983	14.5926223	7.573084112	3.585149201	183.952853	177.7797543	166.1347103	156.983693	164.8700106	170.1547607	166.1347103	156.983693	178.6536329	173.6034616	173.0423112	175.6780451	168.9961065	170.577339	167.215684	174.8596668	164.4147626	168.5831242	173.8547116	169.028172	163.5263516	163.4052834	168.7295678	162.5970436	164.3949075	174.3525516	165.6573079	167.6108047	167.0489612	162.9328039	163.336538	165.2681966	160.842779	159.289534	161.1169591	161.7877017	166.9601469	159.8547017	161.7267005	162.6788917	160.8182597
220597000	5.708000236	3783.879117	5.195	1	22.38094848	19.50649807	15.27155182	16.56493775	188.8731622	180.2511282	172.6966985	168.8265553	170.9655506	173.9320442	172.6966985	168.8265553	179.6673198	176.6038245	177.4510291	181.4003621	170.0380282	168.5227189	166.5711088	167.4466324	168.8889208	168.2469597	170.0807798	172.1711492	182.4262353	177.9158739	170.3823962	171.4469305	179.8302415	176.4321507	173.0355555	166.9373521	167.6929375	166.971034	164.7711535	163.654809	164.4568396	167.5284572	165.9285408	171.7706757	167.4415594	163.5342117	162.1666369	161.5464636	166.1338101
220413000	6.994102615	4172.471149	4.995	1	22.37817905	21.20108946	12.82342248	10.22090906	190.1900496	184.4941321	171.1352087	163.3732452	171.8458668	176.5129914	171.1352087	163.3732452	182.3778837	185.2831708	179.620745	173.7416241	180.4295393	177.698305	171.3641398	171.9822012	173.7156875	170.8501266	172.1867205	172.4336434	169.9308073	169.3491009	171.836064	171.059847	167.1014028	173.9915349	173.3102204	181.6631823	173.0087535	172.9948909	171.931975	172.2139564	170.0506469	178.117535	176.0793693	170.8345332	167.4325629	171.4253116	170.2059428	168.6200042	168.984632
220416000	5.979071533	3856.328	3.485	1	20.38644645	18.78906142	12.85864619	14.54737539	191.6439996	183.9287501	170.5524365	166.9742611	169.1353362	173.3787329	170.4484083	166.9742611	180.7584276	180.2980626	187.1919426	182.9332967	173.8967622	173.6785429	169.3548769	171.8141366	169.2186527	170.8907001	168.5838469	173.9750038	182.0495334	176.8361123	171.469754	173.5125107	179.4998565	177.215305	174.2129958	170.6799643	167.1289017	169.283566	166.8306305	168.5897659	169.3238852	170.7863297	172.9055797	171.8003439	174.3522614	169.5682584	166.439208	167.757381	167.1593883
220598000	5.658884	4115.763849	6.745	1	18.72750526	19.14471983	9.725479091	6.105247262	184.7690292	179.305326	167.8806866	159.0969573	168.0414769	174.2997957	167.8806866	159.0969573	176.7509276	179.436569	178.3164524	175.6623384	171.8939817	167.8650886	165.3501528	166.2362387	166.8391389	162.8465016	172.1764034	159.9613814	159.6655554	164.0876543	164.0916313	165.5627153	165.7830099	166.8979887	172.4721169	172.1041138	164.8999431	163.0461675	164.3787877	167.6916734	162.3132641	165.8379031	164.8114069	167.553685	165.6996921	165.4817668	163.8514206	167.4892023	162.2864198
220379000	9.239591805	3894.452261	4.595	1	33.65921766	28.89981484	18.51010016	18.83503377	200.5383981	193.0834015	176.1859448	171.3467701	182.4931304	183.5747299	176.1859448	171.3467701	192.0366128	192.4114938	193.6906088	189.547747	182.4576802	177.7965759	178.329952	182.4296254	178.8507653	178.4677895	176.2390928	178.4123385	185.5077823	184.9454797	186.9768206	186.1285497	186.7291926	189.8653399	187.139224	179.9763671	178.7859996	182.7148237	180.4415471	181.1955273	184.1809992	183.3955225	182.3622947	186.1293118	185.8004787	185.1892661	180.5142274	181.0277511	183.5882279
220397000	6.618341313	3409.047268	4.495	1	24.1379794	22.43362798	18.74579679	17.79074857	188.0589017	184.7778598	176.208369	169.7124092	170.8064753	178.2441748	176.208369	169.7124092	176.2969815	174.878764	173.4836204	175.1353329	173.4090498	179.3879471	177.0717241	171.2833836	172.9639459	169.4585834	171.4731271	176.4237656	170.3986624	178.2732724	166.2194691	169.2064952	169.2748734	176.105758	173.5805646	167.1662447	165.7276787	166.6274953	162.3411266	171.2965355	167.2442548	172.0800747	174.3024081	172.7367636	168.8245371	169.0028714	166.7349132	168.3932827	172.0725561
220594000	6.70961422	3379.849978	5.095	1	23.34556926	21.99148788	18.47706636	18.08864496	185.277626	183.5390987	175.86434	169.9349186	169.9392454	177.7275248	175.86434	169.9349186	179.6528029	174.8184268	169.1663387	173.4969041	165.9925137	168.7008621	165.9193441	168.0395374	168.1950389	172.4886318	173.3442978	169.6602181	170.3415013	173.7682599	169.5035909	170.9244501	170.9675336	174.9819528	171.5467056	166.0353339	169.7405122	165.1943647	165.3707868	167.5418369	166.4020035	168.4315689	168.588392	169.1810503	173.7096423	169.5473039	164.3012702	165.3832036	168.3941095
220415000	5.692155628	3868.733751	5.195	1	26.03139871	21.88393718	21.75168885	21.34643561	189.8946797	184.9705031	180.3094583	174.3632101	173.7947661	178.7898927	180.3094583	174.3632101	178.7999047	179.0357521	176.0354173	182.2065718	173.277721	170.1526679	169.0301518	167.9237386	169.6393301	168.1588535	166.5438181	173.8779191	173.4886467	174.0180776	173.8300776	170.6467847	178.4298727	176.8513945	178.2945615	171.701507	171.5247459	171.404833	170.6583457	174.5364618	178.1406946	173.7438145	173.6886484	177.5042146	176.6256144	173.8138199	173.2829769	169.9245125	171.4323475
220593000	10.38586178	3816.062838	5.895	1	24.4283195	21.58559449	16.7647428	13.28513957	203.9242589	196.732914	184.4578278	180.2179669	189.5339429	189.8478954	184.4578278	180.2179669	190.7379343	191.9266818	186.8959501	184.4210508	186.789993	184.7746368	184.188012	182.5112893	182.1358257	181.9042688	183.7578564	183.2738828	188.2618169	188.2509067	187.9405053	192.4062051	196.2638715	194.2740707	189.1797003	191.3225077	187.893882	187.9014449	183.5295125	188.2586589	185.0419869	187.6005226	192.7699015	188.1780419	186.8329295	188.9572777	188.1344985	186.058142	185.6767413
220594000	6.372213967	3562.508661	2.595	1	35.26827616	29.35078275	20.18119894	22.79453026	193.8426556	189.7529657	174.9819068	165.5882155	171.4790169	177.7792032	174.6090454	165.5882155	179.8020755	178.6814317	182.0602941	182.683132	173.9620795	174.7749458	170.3565213	173.5623598	172.7660133	170.95345	175.3177321	176.7851508	188.6636973	172.593339	174.609836	181.1265902	184.6401578	178.3151636	179.5444413	180.8639542	173.3769745	175.8963987	173.1196202	171.5936239	172.067979	173.0597516	174.2502603	171.7147922	176.6666811	177.8357151	173.4821024	172.0848359	170.5305881
220597000	9.20937908	4236.086969	3.695	1	20.31964728	17.53991837	14.18845214	14.24659574	203.5191211	198.1265133	179.6979532	176.5996366	183.8200685	187.0453378	179.5272109	176.5996366	187.640798	188.4014377	187.3707502	189.0643757	187.7781063	184.1817894	181.5556243	182.0407066	184.1822302	181.9821462	184.6501769	185.3137661	181.327258	183.0258431	199.7311728	190.0939157	184.1722426	182.5242411	183.1249705	185.7468246	182.878457	183.6148456	183.808816	181.998827	184.7859705	187.4917535	191.0331131	186.1865031	190.5969255	190.1376112	187.5727963	183.9527191	184.8655195
220416000	5.092912416	3816.824635	5.795	1	36.1906027	29.89360853	17.31740965	19.52144246	184.0235632	179.9153213	172.627095	167.1441291	167.9642448	174.3269141	172.627095	167.1441291	173.5858642	173.9283657	172.8927109	174.9518515	166.0219602	166.4313338	165.6299563	167.4830736	174.3037471	172.3981713	164.6688159	167.8551794	170.2097701	170.4919378	165.3600567	163.4512066	167.2544163	172.1126535	159.9504538	161.2244004	171.6988152	162.0819056	159.9983175	164.6961333	171.0202118	162.5303437	162.8217251	166.0213501	166.942114	166.0264146	165.7030045	165.7210536	169.6887943
220414000	9.541904801	4149.310355	4.095	1	24.9931311	21.25221925	17.54601376	17.07390348	203.4120904	198.6349687	176.5215183	173.1476725	184.5637491	187.407987	176.4838585	173.1476725	190.1441585	188.9988504	193.5051278	190.4369082	187.2817125	185.3910015	179.5875566	185.925075	179.9007872	179.4648648	186.0045321	186.8327429	183.6526107	181.822662	197.7891373	183.3752088	186.5173644	184.8589314	184.4820746	188.1028751	182.2377845	191.6208732	186.4457611	183.6222216	184.2768448	188.9393036	190.6802578	185.8821445	186.6447926	186.4909151	188.4744154	187.3015408	184.7387317
220598000	6.09084099	3717.581198	4.545	1	21.70914939	21.16254323	17.63425783	16.20258453	190.951234	185.176277	175.7644952	169.7515933	172.4168904	177.8178325	175.7644952	169.7515933	178.2342052	178.734571	183.3609668	180.1140037	170.4359214	168.8402332	169.7789481	168.2328278	167.3310448	167.6432571	169.7424219	175.1734224	185.6212711	174.0296424	172.9466475	173.4752282	180.2998137	178.4185559	170.510328	170.1068137	168.0642251	167.4691898	164.3908588	164.6237989	166.4605767	169.5596506	178.2276968	175.3784349	169.7205059	164.5611131	167.8947796	170.8579328	167.1901794
220379000	6.064579675	4542.872581	4.845	1	25.33899505	24.00078095	18.35647494	20.25434869	189.6763724	187.8677679	177.588793	170.6142148	170.8681052	179.4634695	177.5869812	170.6142148	179.1650169	177.5638218	181.15009	179.0250798	170.6570372	172.4093455	168.2697436	169.6549948	168.9890425	170.4939982	171.286505	172.3038135	183.1540051	173.2571879	172.4638483	169.4144541	172.7685662	176.9836707	168.6488345	171.9526932	168.7417347	170.9337047	173.2128374	170.3120955	171.1415665	174.5733953	173.2222494	173.4311183	174.5932843	176.9277731	168.935027	170.7356667	169.1157391
220594000	7.681682288	3645.631512	2.695	1	32.87504884	27.62671102	14.97939647	12.48000823	197.2715264	193.7409795	178.8737197	174.9690609	175.7139582	181.7638974	178.3912926	174.9690609	186.9307971	189.0292744	182.9769097	183.1763166	178.5964753	178.3355638	179.211001	182.744676	184.8842392	179.3172286	185.4443079	186.8426987	185.2031285	177.914566	179.1821966	180.5925123	182.5404223	179.6124928	176.531865	183.0847569	179.959961	176.5753655	178.6305721	184.8438501	179.7419914	184.3756985	180.9925754	180.1491489	181.3498222	182.2553727	180.6675668	181.5524149	177.5876252
220597000	8.91527268	3990.584252	3.495	1	32.69994643	26.96602648	14.16395705	10.47410601	203.2158045	198.0401401	176.1423398	167.9790005	184.034712	186.1743638	175.7987422	167.9790005	192.8096753	188.8817029	193.2560716	186.7443377	181.6597794	180.3058432	182.9705496	184.7592431	180.8162905	186.6231052	182.9735202	184.5816832	189.2860676	191.4973994	191.2879613	184.3876791	185.2311213	190.9438373	189.1987209	183.5032294	186.9730578	189.6863195	183.1776479	181.4399159	188.0404308	193.6343406	186.2076175	188.7722302	190.3172635	191.4955268	186.8549437	185.2063885	184.9395377
220596000	9.4657696	4778.292719	2.745	1	35.02728294	27.08510079	16.36803266	12.43411943	208.5260548	202.447859	178.6315412	167.5364846	185.4227187	187.0776903	176.5473483	167.5364846	197.386021	196.2534081	193.4627901	194.2322125	194.3516535	187.1520772	192.2171848	196.4035067	188.3809614	185.9174621	189.3797797	191.703492	198.3141563	194.0259205	194.1842594	192.14741	196.0163808	193.7703835	192.1676	188.1836435	191.5714441	192.2786009	192.5828883	188.4349485	189.4803093	199.5391236	190.565495	188.8667976	191.2702261	195.0997002	196.5985634	186.8215714	192.3323637
220594000	10.2165923	3850.210205	3.095	1	34.05718573	27.46473222	16.81544742	13.44766427	206.255293	197.459959	177.3506885	167.6220366	185.8752985	185.3230344	176.8770947	167.6220366	196.5028579	198.1487671	195.8293151	188.649636	184.6461687	184.1916822	183.158199	183.2034801	190.1026725	185.779757	185.1675558	184.621169	188.9131042	198.1317876	193.5083279	189.6595004	186.4148821	190.6469481	190.572783	187.0019281	187.6038199	186.9063232	191.0003962	198.2184475	188.6483602	190.1433681	190.2201576	190.2566131	186.1409197	191.1045738	188.932076	189.4753206	191.2325885
220597000	9.533035591	3605.249628	3.495	1	21.40684194	18.73080502	14.22183255	10.95957484	203.8786854	196.6688795	177.422773	168.6104778	184.8741257	185.6618894	177.2912231	168.6104778	191.4304281	191.3679312	186.7045467	186.6476782	190.1967483	183.0264853	182.0965081	183.439008	184.8199491	183.4015033	182.0087265	192.8330832	196.1691632	189.2459435	186.8631187	187.9184359	189.1274842	186.5770416	185.0154606	183.6306004	184.0936995	185.8804759	190.1562126	188.4812209	187.6385908	189.7568912	194.2382089	191.3563464	185.9197104	189.3528573	187.3093936	187.1311735	185.665593
220593000	5.916106	3496.260684	4.795	1	17.49343224	16.6429816	6.737233582	5.722745595	191.0218564	184.6869687	174.7847626	166.2079506	172.3161384	177.0267369	174.7847626	166.2079506	180.067592	178.9751993	182.920265	179.0562853	172.2029927	171.3645792	172.6266665	173.9050351	172.9121218	172.9429858	174.9971011	182.7768892	182.5468667	174.1040055	176.6990721	180.3370965	179.6111671	170.8628336	168.9849752	168.7225622	167.07291	168.328637	169.511155	165.0637451	170.8643948	169.6145849	171.5194363	170.0892643	171.649431	168.6568221	174.9746321	166.9596916	162.3054499
220594000	5.302967757	3792.471284	4.295	1	35.11910935	28.41530224	18.47540161	16.10035926	188.1709825	185.736466	167.8271714	161.4765506	168.9112289	175.4482084	167.8209899	161.4765506	179.6042917	179.8269948	179.0092283	178.8890251	177.2890039	172.5815443	169.4728798	169.7076682	173.7618253	167.2118784	176.9010246	167.5170515	172.127774	167.2740647	168.9509405	166.7087223	172.1928007	173.6755548	173.5367101	171.3518993	169.82488	171.8385759	168.2429526	168.0987169	166.6932297	169.2550147	167.4942986	169.7679309	171.9915798	172.548166	170.9801249	174.0474794	172.733573
220414000	8.963128373	3089.239205	4.495	1	21.46270462	23.79149836	18.65113163	18.45886377	200.3470598	192.7843793	177.0764527	169.3822984	184.0591081	184.7440385	177.0764527	169.3822984	192.5400382	192.9388978	196.3894487	182.9896693	180.2487754	179.5233525	176.7619715	175.0148304	174.3930068	181.3509418	174.6308429	177.1183671	182.7849677	179.5363864	174.8935033	176.0374335	180.9297679	181.4768709	181.1643252	187.0274542	182.9695952	180.739955	178.1547772	183.7234865	182.0079459	179.2350477	180.0662848	187.4553249	191.7150065	180.2921599	179.0742651	180.9358367	182.3970464
220415000	5.510831215	3118.236942	6.295	1	29.54935903	26.54756725	14.6652993	9.804582667	184.1377444	179.3565849	174.8369794	168.405958	168.852371	177.1762265	174.8369794	168.405958	174.4811055	170.8911734	173.2691294	167.4335194	173.2377267	176.9382531	169.4716952	164.4167056	167.941999	169.4604915	176.5138246	169.6157509	168.8372472	170.8801627	164.6857101	167.6374834	169.4221338	169.1768261	163.5001899	167.8152857	162.9360768	165.1251549	160.1218476	160.5240008	160.7170097	164.4835549	157.6457864	157.5682946	162.7424255	166.116206	161.8123533	156.124697	157.3437993
220596000	9.043606701	3757.338201	3.795	1	20.74090564	20.6204647	15.48779618	17.37698028	196.8303054	191.1200584	172.5099593	161.367026	178.554066	181.5482096	172.466824	161.367026	184.5777664	186.7743098	188.8045048	183.3919416	177.435932	176.163039	175.9421864	173.347022	175.1071466	179.3145752	177.755531	175.8109241	179.2074966	182.2415992	178.6925289	180.6730836	183.7724686	184.8509157	182.6179565	182.9465829	181.6672793	179.4034283	175.4585341	178.5857927	182.7146839	179.5810999	180.7908614	177.477543	183.9486003	185.7433676	180.6054715	181.3867208	181.8886478
220397000	5.988128461	3457.375832	4.395	1	32.45805347	31.97979503	24.32938898	23.56810419	187.5683706	181.9634702	172.5692127	168.2197567	169.0255608	174.9005087	172.5692127	168.2197567	175.8423642	173.6091678	178.6254363	174.8537768	170.6030212	175.6243499	170.3973545	166.2968683	165.5788181	167.6766332	168.6804542	177.0354434	181.1734237	168.8231437	173.3095342	173.1718599	174.2789554	175.4578266	170.2137671	169.5148666	168.8341388	172.5560537	167.2009325	165.5363506	165.8799538	166.9291052	167.3965397	165.7309186	164.8663287	160.4920974	163.3930254	163.4860218	162.6481546
220594000	7.72125894	2761.395686	3.645	1	23.34544609	21.43828373	17.44274637	16.19100531	195.9265301	193.0223678	179.4650852	172.4659542	178.797092	184.3142769	179.4650852	172.4659542	186.9545796	188.4292959	187.3670775	177.4162565	176.265539	181.8127671	173.5704355	176.0636151	187.6955716	178.0438556	176.4809341	181.8773596	174.4524411	179.9620003	173.4333117	176.8416253	181.7813709	184.7654248	178.8658741	179.685213	179.0466452	176.889556	175.9867886	180.7777155	182.8391794	178.8895655	175.5664789	174.8632889	177.6885907	177.3269752	177.8668333	182.2075228	178.0874385
220597000	6.514734372	3201.838011	5.695	1	17.1261174	17.04153337	13.48846482	8.612643895	186.1083903	178.2787261	173.8596579	166.3688842	170.9661996	175.0543689	173.8596579	166.3688842	172.4868406	167.8363474	166.5717654	169.4439554	163.9790675	178.5959381	165.7080211	163.2256531	166.694084	171.5456539	174.6050725	168.4344207	174.0239629	169.8016363	166.6803466	170.9011269	179.9975229	177.8254222	172.5938445	165.5623455	165.1703824	160.5359671	161.0058616	158.9314116	161.892101	168.5022554	159.9037685	157.9474703	159.0004081	160.1404122	158.1139753	157.4740913	161.3141109
220414000	4.714781277	3772.425	3.695	1	20.97879343	23.641103	20.32574379	19.50362008	185.691928	181.7271147	171.3580972	160.2123011	166.1681154	172.0786683	171.3268673	160.2123011	174.513828	175.4466964	175.8693936	172.8407869	169.7362324	168.1430075	169.9224293	167.6194236	175.7228355	168.6337674	164.9478958	163.9801368	168.822832	170.1454283	168.1991875	169.8123204	174.5847771	169.65661	165.8090992	172.4329066	173.4838401	167.8721877	167.834549	175.648355	171.6084424	164.9680117	164.6538583	166.7630229	166.8102146	165.708621	165.6970264	168.0326479	165.1064526
220593000	4.709463569	2922.825586	4.745	1	30.20940214	34.82692549	26.85774358	23.1081498	183.6430044	181.868162	175.9505077	168.8898777	167.8069612	176.4651467	175.9505077	168.8898777	174.1249371	175.265503	170.5062502	174.2401749	169.5617677	168.0287516	166.9334386	166.2496207	168.9662894	169.2881148	167.2853619	167.1552077	171.0284845	171.2933745	175.1639298	166.3984371	165.8374555	164.7511578	167.9841675	163.1696938	164.2257108	166.1947408	167.5953406	170.0023974	161.8982463	160.4934195	165.820935	162.8942945	161.22106	164.5084251	167.9994967	162.9947316	162.1735886
220413000	6.307844146	1723.820324	4.395	1	36.17713372	32.31706416	23.69207897	24.49676598	183.402311	184.5975721	177.9102664	167.9216969	172.4659199	183.0770032	177.9102664	167.9216969	173.6385604	171.0409826	167.167943	173.9978947	166.3755599	173.1458405	171.5657718	165.8764825	167.6849344	160.3998119	161.1402558	164.2759383	161.3204179	175.1088116	161.2079815	162.0287051	162.2075284	169.00749	165.6840867	164.6926993	164.109752	167.3974609	165.1672161	169.6036982	165.1130939	166.6001202	168.7690359	171.1970853	168.8894659	167.2758816	166.0465784	166.014177	165.6238526
220594000	9.500717421	3151.80038	3.395	1	22.26973822	21.5842567	19.90554172	17.38567206	202.9429377	195.4443338	179.9767784	174.542625	183.6655676	185.7983019	179.9757901	174.542625	188.4412148	188.2730875	187.2485883	182.1396353	183.3834738	184.8839559	184.0393327	195.0076874	182.2692946	185.6069631	192.7151795	192.1513249	187.7196783	187.8379621	196.0680864	187.8462202	187.5123354	187.7007113	184.6121507	184.41669	185.2610991	187.7877687	177.4980061	179.8759343	183.8201016	185.3709027	183.2613546	178.9706397	184.6582379	183.867357	184.7259765	180.8905528	179.7464239
220416000	6.0189948	3111.98465	5.645	1	41.36815531	34.15974184	26.45345575	27.70475107	187.8028401	179.1484876	176.0744005	167.3155521	169.6427861	174.9522607	176.0744005	167.3155521	175.9014352	174.4647305	185.144042	174.314918	173.6341608	176.1669424	169.2865442	165.6863034	166.6337207	172.6145427	167.9547065	171.8321126	171.7001384	173.5581748	170.8579736	171.0675306	171.8883972	166.0725037	162.3923544	162.0324865	160.4918509	163.7495683	161.4691271	159.5040344	161.2581376	166.6274668	167.4139297	164.128812	163.2669453	165.7257488	161.0862567	158.231118	159.2064481
220414000	11.73815235	3270.605982	4.495	1	23.88183251	24.04762284	20.51855278	20.94595343	205.8832863	195.6772911	183.0596156	178.0716794	189.1747659	187.962951	183.0596156	178.0716794	193.3012388	189.7927127	187.9869538	187.3597593	193.1165086	187.4302395	186.3089289	186.2759755	183.6969751	185.4826206	193.0075324	188.9405312	185.7852941	189.1004307	193.6230708	197.1285776	199.94367	196.6825021	191.2949463	188.6929102	190.3870384	192.3837943	186.4520978	182.8268355	182.8239258	182.5879001	182.4837521	187.7742633	177.5080093	177.2946086	178.3463558	179.9642811	178.1814357
220596000	6.827265365	3562.55085	4.195	1	23.13032966	21.59764125	19.31938046	18.28729762	191.9654837	186.2154375	177.8590005	172.0472399	172.425943	178.5872821	177.8590005	172.0472399	176.0196177	189.6745934	177.6734415	177.3081816	177.4429534	171.1764497	175.4441035	173.5432084	170.8750685	169.9848916	170.62159	175.0714867	176.7731538	174.0672665	184.0742774	181.372964	173.4964696	178.2882985	175.0812947	176.4108304	171.7818057	176.0071718	173.7067141	170.8282683	167.9364323	171.5961909	170.4531176	170.2023867	171.6546233	169.79203	166.4944118	164.0181454	165.5792334
220379000	6.208375951	3508.628242	5.995	1	22.63593646	24.4927854	21.32436682	20.32322441	186.4752343	181.6126727	176.5244904	169.253492	171.5397307	176.0018788	176.5244904	169.253492	171.3229669	172.3407666	175.9194223	176.7256245	166.1500991	173.8397446	169.4600677	167.980224	162.395306	162.0271683	171.2983068	166.253194	175.6415317	167.4262524	166.9460771	170.4731969	169.6064225	178.3371279	167.5332707	166.8812125	168.6038798	179.1486618	172.0881671	166.4829942	169.4528744	166.4851652	165.548742	160.542918	163.1899276	163.6648316	162.3999857	160.2758308	162.9233725
220413000	6.333244107	3014.080928	3.895	1	22.15399648	22.56058335	20.13502809	18.7406565	186.3065532	184.5444657	177.2175892	169.9778774	169.7329978	177.5852158	177.2175892	169.9778774	175.5354532	173.8959751	172.1123009	171.6246881	167.9691585	174.3983044	174.2571319	170.2259188	169.4044456	171.4846616	173.2516832	171.4305644	171.9312111	172.5909216	168.8737277	173.0655977	172.1959969	169.8827159	170.0563234	169.837305	167.1857433	168.9585072	168.2454065	173.2069688	173.9780309	168.1162777	164.6052634	169.1396782	172.6946907	169.5003049	172.1283361	171.3104123	166.5619263
220593000	5.254291496	3205.904028	3.545	1	16.76838642	13.35148149	9.318196744	5.530401014	188.9583302	183.9223817	176.5590499	168.9253888	169.7809013	176.1835932	176.5590499	168.9253888	176.88162	175.3091458	179.8975275	175.2665542	171.8202376	176.2253565	173.7795009	169.5388593	169.7701214	175.0604521	178.2511092	175.1078009	172.569848	176.7771307	173.6108332	174.666703	177.1179489	175.9674065	176.5918542	173.3795501	173.0628576	169.311771	170.215374	173.0374835	169.9133646	172.470326	167.7845569	168.3291425	167.1740056	168.5758909	170.2240634	163.6360428	166.9468462
220594000	9.9287692	2640.629411	4.345	1	36.526942	30.11874073	21.22371997	20.64148865	205.479399	199.2384806	183.6580274	177.4169719	189.686579	191.7194235	183.6580274	177.4169719	192.7738066	191.2995079	189.8587194	192.7447595	189.8148287	185.6372671	185.2057466	184.8351337	192.5802115	186.2880987	186.3738363	188.3543981	190.1802959	196.9758362	194.0976074	190.9446073	193.0738233	192.4728337	196.9617126	188.180528	187.151901	187.5025132	185.1506499	190.6886001	186.3426224	183.2830977	190.806485	190.539643	185.0607606	183.2849939	181.2597644	183.861401	187.5087686
220597000	6.22582685	3367.490885	2.595	1	16.04771268	14.33393695	10.26145775	3.65081046	194.049007	186.5586647	172.6543937	161.3334971	171.2568604	175.1629412	172.4492787	161.3334971	187.1101704	183.555734	185.6476711	179.9021945	180.0081736	180.7818497	173.3462077	172.625599	173.927208	178.5019747	178.3337771	183.3650696	184.8897699	179.3903729	178.7538041	179.8476603	178.605126	179.9364081	179.0040338	181.5041899	177.2910272	182.098948	172.789286	176.0138675	171.8977556	168.1182494	170.5102639	169.7176256	169.452597	165.5265068	170.0767366	168.5837378	164.6831591
220596000	8.858586898	3073.239146	4.045	1	28.1605891	26.16339229	20.44854375	18.0084201	200.6739949	194.4497557	181.8424163	174.897018	182.5763688	186.1980156	181.8424163	174.897018	189.7846716	189.4729517	195.4125237	186.9796464	186.2522855	182.3045144	182.3893198	181.5522759	182.6030021	187.2380637	191.6454129	183.2846359	181.2119886	185.2503356	184.0082364	187.6498251	180.9694765	179.2502104	181.8253666	183.305689	178.1411449	176.5282171	178.9472793	179.9702258	181.9759971	179.456847	180.87604	183.7662139	186.1724606	181.1389535	182.089852	184.1223597	178.2472606
220379000	9.826312844	3461.28882	3.295	1	31.65372687	23.83117815	15.40550672	13.55691288	207.4865909	195.9654159	177.8702696	171.476871	187.1008465	184.8985672	177.8317424	171.476871	198.8330613	194.8942062	192.127501	197.772313	194.6130184	194.05049	187.5321116	184.3957143	186.1384417	188.0709309	190.6947183	189.2235247	190.4964755	198.4017576	195.1650111	197.5257666	193.99117	194.5969203	197.6331733	193.2136799	190.8949235	190.3264826	187.8525254	191.1931701	189.9649976	185.8346495	182.0360104	184.3317928	182.501041	181.7578761	183.8826399	184.7637833	182.0130026
220594000	10.98366367	3197.067354	3.895	1	36.14458695	28.88321813	18.32761871	19.1728551	208.6262946	198.3870779	180.0658692	176.4063473	190.904318	189.2624133	180.0658692	176.4063473	197.323636	195.5376364	191.8757187	189.8780972	189.605278	192.0470841	189.7723265	187.0576225	190.5229364	196.7327598	190.995917	188.1811575	189.2934271	193.9616474	197.6115971	202.9969405	195.1636395	192.1113041	200.0854224	198.2294257	188.8191865	184.1169707	186.4698853	187.3879184	187.8330157	186.8359302	183.0222359	184.1092062	187.4551726	187.3369103	183.3955398	185.292733	187.567113
220597000	5.366959012	2948.558343	2.895	1	14.43272068	17.30474395	14.41420229	10.4773356	191.3364659	186.2908978	175.4711663	167.0119971	168.4941707	176.9854579	175.4546229	167.0119971	180.9105704	181.0842326	178.921073	181.1984503	187.2387809	174.3178273	173.4496043	171.2779906	181.2703218	170.9547308	178.6859132	170.1874834	172.766305	170.7126889	175.491727	169.0663907	170.9971211	179.0153417	171.2879326	174.7397225	167.081615	168.1357851	166.8646992	169.1865352	164.4624114	164.4072634	166.6804291	164.8226474	163.179786	167.4872052	164.3676152	163.8825275	162.970837
220379000	9.176343709	3543.556334	7.495	1	28.28200735	21.85445281	14.72788554	12.06845148	197.6755997	187.4000387	177.3561188	170.191129	183.9317291	183.1234122	177.3561188	170.191129	184.5596697	186.3995849	184.7434048	191.8157094	182.5353093	178.7966726	175.9179551	173.2186225	172.0901871	173.087359	177.5378935	180.3280605	179.114374	183.1955429	181.5309653	183.1293789	186.2056986	190.257563	183.8640261	178.7658221	182.9601225	179.0772425	177.6115233	178.7223216	179.8834581	180.0541689	178.2236006	174.1349156	178.4708921	172.3618495	173.2998611	173.6465474	174.2388349
[truncated: 5,000 more columns]
